# Supplementary material for: A Novel and Cost-Effective CsVO3 Quantum Dots for Optoelectronic and Display Applications
Source: Nanomaterials (Basel). 2022 Aug 19;12(16):2864. doi: 10.3390/nano12162864 (PMC9412482; doi:10.3390/nano12162864)
Supplement: Supplementary file 1 [file nanomaterials-12-02864-s001.zip]

Archive with 1 entries (1 files):
- nanomaterials-1853521-supplementary.pdf
